# Supplementary material for: Functional connectivity-based attractor dynamics of the human brain in rest, task, and disease
Source: eLife. 2026 Mar 18;13:RP98725. doi: 10.7554/eLife.98725 (PMC12999174; doi:10.7554/eLife.98725)
Supplement: Figure 5—source data 1. — See supplemental_material.ipynb in the analysis source code for details. [file elife-98725-fig5-data1.csv]

label	state	region	effect_size	p_value
4	execution	POSTERIOR_CINGULATE_CORTEX	0.109	<0.0001
3	execution	INFERIOR_MARGINAL_SULCUS	0.098	<0.0001
2	execution	CINGULATE_SULCUS_posterior	0.092	<0.0001
1	execution	SOMATOMOTOR_NETWORK_mediolateral	0.08	0.00976
0	execution	SOMATOMOTOR_NETWORK_medial	0.074	0.01952
11	internal	HESCHLS_GYRUS	-0.126	<0.0001
9	internal	SOMATOMOTOR_NETWORK_mediolateral	-0.099	0.00976
12	internal	SUPERIOR_TEMPORAL_GYRUS_middle	-0.098	<0.0001
10	internal	FRONTAL_EYE_FIELD	-0.095	<0.0001
7	internal	left_SOMATOMOTOR_NETWORK_dorsolateral	-0.094	0.00976
5	internal	PERIGENUAL_ANTERIOR_CINGULATE_CORTEX	-0.087	0.03904
8	internal	SOMATOMOTOR_NETWORK_medial	-0.082	0.01952
13	internal	LATERAL_VISUAL_NETWORK_ventroposterior	-0.077	0.02928
6	internal	SUPERIOR_TEMPORAL_GYRUS_anterior	-0.069	0.02928
21	external	left_MIDDLE_FRONTAL_GYRUS_posterocaudal	-0.092	<0.0001
18	external	POS_TERIOR_CINGULATE_CORTEX	-0.089	<0.0001
15	external	CEREBELLUM_VIIb_medial	-0.084	<0.0001
28	external	INFERIOR_TEMPORAL_GYRUS	-0.073	<0.0001
20	external	PRECUNEUS_ventral	-0.067	<0.0001
24	external	left_INFERIOR_FRONTAL_SULCUS	-0.062	<0.0001
26	external	DORSOMEDIAL_PREFRONTAL_CORTEX_posterior	-0.06	<0.0001
29	external	SUPERIOR_TEMPORAL_GYRUS_middle	0.058	<0.0001
25	external	right_SUPERIOR_FRONTAL_SULCUS	-0.058	<0.0001
22	external	left_MIDDLE_FRONTAL_GYRUS_posterorostral	-0.058	<0.0001
30	external	MEDIAL_VISUAL_NETWORK_anterodorsal	0.056	<0.0001
16	external	PARIETO_OCCIPITAL_SULCUS_ventral	0.052	<0.0001
17	external	left_MIDDLE_TEMPORAL_GYRUS_posterior	-0.051	<0.0001
23	external	right_MIDDLE_FRONTAL_GYRUS_posterior	-0.051	<0.0001
14	external	left_CEREBELLUM_CRUSII_anterior	-0.048	0.00976
19	external	left_INFERIOR_PAR IETAL_LOBULE	-0.047	0.03904
27	external	CAUDATE_NUCLEUS_HEAD_and_NUCLEUS_ACCUMBENS	-0.043	0.00976
32	perception	CEREBELLUM_VIIb_medial	0.104	<0.0001
43	perception	INFERIOR_TEMPORAL_GYRUS	0.091	<0.0001
37	perception	left_MIDDLE_FRONTAL_GYRUS_posterocaudal	0.088	<0.0001
34	perception	POSTERIOR_CINGULATE_CORTEX	0.08	<0.0001
40	perception	left_INFERIOR_FRONTAL_SULCUS	0.066	<0.0001
45	perception	MEDIAL_VISUAL_NETWORK_anterodorsal	-0.065	<0.0001
36	perception	PRECUNEUS_ventral	0.064	<0.0001
38	perception	left_MIDDLE_FRONTAL_GYRUS_posterorostral	0.063	<0.0001
33	perception	left_MIDDLE_TEMPORAL_GYRUS_posterior	0.05	<0.0001
44	perception	MEDIODORSAL_VISUAL_NETWORK_posterior	-0.049	0.02928
31	perception	left_CEREBELLUM_CRUSII_anterior	0.048	0.02928
41	perception	right_SUPERIOR_FRONTAL_SULCUS	0.046	<0.0001
39	perception	right_MIDDLE_FRONTAL_GYRUS_posterior	0.046	0.02928
35	perception	left_INFERIOR_PAR IETAL_LOBULE	0.045	<0.0001
42	perception	CAUDATE_NUCLEUS_HEAD_and_NUCLEUS_ACCUMBENS	0.044	<0.0001
